# Supplementary material for: Preparation of Lignin-Based Nanoparticles with Excellent Acidic Tolerance as Stabilizer for Pickering Emulsion
Source: Polymers (Basel). 2023 Dec 8;15(24):4643. doi: 10.3390/polym15244643 (PMC10747945; doi:10.3390/polym15244643)
Supplement: Supplementary file 1 [file polymers-15-04643-s001.zip]

Archive with 1 entries (1 files):
- polymers-2689627-supplementary.pdf
